# Supplementary material for: Parallel In Vitro and In Silico Studies of the Anti-Inflammatory Activity of Bioactive Compounds Found in Different Ethanolic Extracts of Bracts from B. x buttiana (var. Rose): A Comparative Analysis
Source: Pharmaceuticals (Basel). 2025 May 30;18(6):821. doi: 10.3390/ph18060821 (PMC12196137; doi:10.3390/ph18060821)
Supplement: Supplementary file 1 [file pharmaceuticals-18-00821-s001.zip]

Archive with 1 entries (1 files):
- pharmaceuticals-3633333-supplementary.pdf
